# Supplementary material for: Binding Networks Identify Targetable Protein Pockets for Mechanism-Based Drug Design
Source: Int J Mol Sci. 2022 Jun 30;23(13):7313. doi: 10.3390/ijms23137313 (PMC9267029; doi:10.3390/ijms23137313)
Supplement: Supplementary file 1 [file ijms-23-07313-s001.zip]

Archive with 3 entries (3 files):
- supp_movie_1_new.mov
- blebbi_ijms_supporting.pdf
- supp_movie_2_new.mov
